# Supplementary material for: EVOO Polyphenols Relieve Synergistically Autophagy Dysregulation in a Cellular Model of Alzheimer’s Disease
Source: Int J Mol Sci. 2021 Jul 5;22(13):7225. doi: 10.3390/ijms22137225 (PMC8267626; doi:10.3390/ijms22137225)
Supplement: Supplementary file 1 [file ijms-22-07225-s001.zip]

Archive with 1 entries (1 files):
- ijms-1223029-supplementary.pdf
